# Supplementary material for: A Case of Competitive Aromatization vs. Sigmatropic [1,5]-Hydrogen Atom Migration in a 1,2,4-Cyclohexatriene Intermediate Derived from a Bis-Enyne Cyclization
Source: Molecules. 2025 Jun 16;30(12):2610. doi: 10.3390/molecules30122610 (PMC12195621; doi:10.3390/molecules30122610)
Supplement: Supplementary file 1 [file molecules-30-02610-s001.zip]

Archive with 10 entries (9 files):
- All SI Data/
- __MACOSX/._All SI Data
- All SI Data/.DS_Store
- __MACOSX/All SI Data/._.DS_Store
- All SI Data/SI Revision Merged Text + NMR.pdf.zip
- __MACOSX/All SI Data/._SI Revision Merged Text + NMR.pdf.zip
- All SI Data/Gaussian .out files for DFT structures in DP4+ NMR Study.zip
- __MACOSX/All SI Data/._Gaussian .out files for DFT structures in DP4+ NMR Study.zip
- All SI Data/Raw .fid NMR data (as MNova files).zip
- __MACOSX/All SI Data/._Raw .fid NMR data (as MNova files).zip
